# Supplementary material for: Low Energy Subsurface Environments as Extraterrestrial Analogs
Source: Front Microbiol. 2018 Jul 18;9:1605. doi: 10.3389/fmicb.2018.01605 (PMC6058055; doi:10.3389/fmicb.2018.01605)
Supplement: TABLE S1 — Environmental values and equations used to calculate Gibbs free energy and energy density calculations. [file Table_1.XLSX]

## Sheet: Sheet1
																			Activity coeffient (f): log f = (-0.51 * charge of ion^2 * sqrt(ionic strength))/(1+sqrt(ionic strength)). Assume 1 for dissolved gases.																DGf at in situ conditions at each site = DGstd - TDS. DGstd and DSstd values from Amend and Shock 2001.
	Environmental concentrations (in mol/l M) from literature (best guesses in red. 1 nm where information unavailable, in blue. 1 M where excess known but no exact value, in grey)																																	DGstd (kJ/mol):	17.72	-34.46	-26.71	-27.92	-91.5	16.54	-110.91	-744.46	-385.98	0	-237.18	18.18	-32.22	-17.23	-160.22
																		Charge:	0	0	0	0	2	0	1	2	0	1	0	1	3	0		DSstd (kJ/mol K):	-0.088	-0.135	-0.125	-0.158	0.112	-0.15	-0.136	-0.022	-0.159	0	-0.086	-0.137	-0.107	0.294	-0.06
Site	Temp (K)	pH	Ionic strength, (M)	H2 (aq) (M)	CH4 (aq) (M)	NH3 (aq) (M)	H2S (aq) (M)	Fe2+ (M)	O2 (aq) (M)	NO3- (M)	SO42- (M)	CO2 (aq) (M)	H+ (M)	N2 (aq) (M)	NO2- (M)	Fe3+ (M)	FeS2 (s) (M)		H2 (aq), activity coefficient	CH4 (aq), activity coefficient	NH3(aq), activity coefficient	H2S(aq), activity coefficient	Fe2+, activity coefficient	O2, activity coefficient	NO3-, activity coefficient	SO42-, activity coefficient	CO2 (aq), activity coefficient	H+, activity coefficient	N2, activity coefficient	NO2-, activity coefficient	Fe3+, activity coefficient	FeS2, activity coefficient			DGf H2 (kJ/mol)	DGf CH4 (kJ/mol)	DGf NH3 (kJ/mol)	DGf H2S (kJ/mol)	DGf Fe2+ (kJ/mol)	DGf O2 (kJ/mol)	DGf NO3 (kJ/mol)	DGf SO4 (kJ/mol)	DGf CO2 (kJ/mol)	DGf H+ (kJ/mol)	DGf H2O (kJ/mol)	DGf N2 (kJ/mol)	DGf NO2- (kJ/mol)	DGf Fe3+ (kJ/mol)	DGf FeS2 (kJ/mol)
Mars, low estimate	190	4	0.1	1e-09	4.3e-08	3e-05	1e-09	1e-07	0.067	0.011	0.006	43.19	0.0001	1.123	1e-09	1e-07	1e-09		1	1	1	1	0.323507	1	0.754173	0.323507	1	0.754173	1	0.754173	0.0789293	1			34.44	-8.81	-2.96	2.1	-112.78	45.04	-85.07	-740.28	-355.77	0	-220.84	44.21	-11.89	-73.09	-148.82
Mars, high estimate	250	7.6	10	0.001	4.489e-08	3e-05	0.001	0.0062	0.067	0.0177	0.006	43.19	2.51189e-08	1.123	1e-09	23.09	1e-09		1	1	1	1	0.0281914	1	0.40976	0.0281914	1	0.40976	1	0.40976	0.000325658	1			39.72	-0.71	4.54	11.58	-119.5	54.04	-76.91	-738.96	-346.23	0	-215.68	52.43	-5.47	-90.73	-145.22
Enceladus, base of ocean	323	11	0.1	0.003	0.1	0.5	0	9.59	0	0	6e-07	0.2	1e-11	1.66	1.45e-05	131.4	1e-09		1	1	1	1	0.323507	1	0.754173	0.323507	1	0.754173	1	0.754173	0.0789293	1			46.144	9.145	13.665	23.114	-127.676	64.99	-66.982	-737.354	-334.623	0	-209.402	62.431	2.341	-112.192	-140.84
Europa, base of ocean	269	13.6	0.5	0.004	1e-09	1e-09	0.00027	9.59	0.2	1e-09	1e-09	0.0002	2.51189e-14	1e-09	0	0.0182825	1e-09		1	1	1	1	0.142891	1	0.614824	0.142891	1	0.614824	1	0.614824	0.0125534	1			41.392	1.855	6.915	14.582	-121.628	56.89	-74.326	-738.542	-343.209	0	-214.046	55.033	-3.437	-96.316	-144.08
Titan	95	11.76	7	0.002	0.2	10	9.68e-06	1e-09	0	1e-09	1	3.6e-08	1.7378e-12	40.755	1e-09	1e-09	1e-09		1	1	1	1	0.0330792	1	0.42647	0.0330792	1	0.42647	1	0.42647	0.000466659	1			26.08	-21.635	-14.835	-12.91	-102.14	30.79	-97.99	-742.37	-370.875	0	-229.01	31.195	-22.055	-45.16	-154.52
Basaltic crust, cool&oxic (North Pond)	277	7.6	0.7	1e-09	1e-09	0	1e-09	1e-07	0.0002	2e-05	0.028	0.00226	2.51189e-08	0.06	0	131.4	1e-09		1	1	1	1	0.117682	1	0.585704	0.117682	1	0.585704	1	0.585704	0.00811151	1			42.096	2.935	7.915	15.846	-122.524	58.09	-73.238	-738.366	-341.937	0	-213.358	56.129	-2.581	-98.668	-143.6
Basaltic crust, warm&anoxic (Juan de Fuca)	337	8	0.7	1e-06	1e-05	0.00084	1e-09	1e-06	0	1e-09	0.0178	0.002	1e-08	0.06	1.45e-05	131.4	1e-09		1	1	1	1	0.117682	1	0.585704	0.117682	1	0.585704	1	0.585704	0.00811151	1			47.376	11.035	15.415	25.326	-129.244	67.09	-65.078	-737.046	-332.397	0	-208.198	64.349	3.839	-116.308	-140
Ultramafic crust (Lost City)	363	11	0.7	0.001	0.002	5e-05	3.808e-09	0.000213	0	1e-09	0.001	1e-09	1e-11	0.06	1e-09	0	1e-09		1	1	1	1	0.117682	1	0.585704	0.117682	1	0.585704	1	0.585704	0.00811151	1			49.664	14.545	18.665	29.434	-132.156	70.99	-61.542	-736.474	-328.263	0	-205.962	67.911	6.621	-123.952	-138.44
Oligotrophic sediment (SPG)	275	8.1	0.7	1e-06	1.5e-06	1e-09	1e-09	0	0.0001	4e-05	0.028	1e-09	7.94328e-09	0.06	1e-09	0	1e-09		1	1	1	1	0.117682	1	0.585704	0.117682	1	0.585704	1	0.585704	0.00811151	1			41.92	2.665	7.665	15.53	-122.3	57.79	-73.51	-738.41	-342.255	0	-213.53	55.855	-2.795	-98.08	-143.72
Cold seep (Gulf of Mexico, Atwater Valley AT340)	277.42	7.25	0.7	2.17e-05	1.697	0.0021062	0.0027	0	0	0	0.0046	0.0107946	5.62341e-08	0.06	0	0	1e-09		1	1	1	1	0.117682	1	0.585704	0.117682	1	0.585704	1	0.585704	0.00811151	1			42.133	2.9917	7.9675	15.9124	-122.571	58.153	-73.1809	-738.357	-341.87	0	-213.322	56.1865	-2.53606	-98.7915	-143.575
Metamorphic crust (SURF)	296	8	0.1	5.4e-07	0.0003	5e-06	0.0183	5.4e-05	0	2.4e-05	0.000209	6.45e-05	1e-08	1e-09	1e-09	1e-09	1e-09		1	1	1	1	0.323507	1	0.754173	0.323507	1	0.754173	1	0.754173	0.0789293	1			43.768	5.5	10.29	18.848	-124.652	60.94	-70.654	-737.948	-338.916	0	-211.724	58.732	-0.548	-104.254	-142.46
Opalinus clay (Mont Terri, Switzerland)	313	8	1	0.00404858	0.0003	0.0003	0.000194	0.00250694	0.0404858	0.322555	0.002	0.00048	1e-08	0.0022	0.0869461	0.026	0.459		1	1	1	1	0.0954993	1	0.555904	0.0954993	1	0.555904	1	0.555904	0.00506991	1			45.264	7.795	12.415	21.534	-126.556	63.49	-68.342	-737.574	-336.213	0	-210.262	61.061	1.271	-109.252	-141.44
Pyrite ore (Rio Tinto)	288	3.5	1	0.0085	0.4	0.0016	1	13.07	0.089	0.0016	0.01947	0.245	0.000316228	1e-09	1e-09	59.17	1		1	1	1	1	0.0954993	1	0.555904	0.0954993	1	0.555904	1	0.555904	0.00506991	1			43.064	4.42	9.29	17.584	-123.756	59.74	-71.742	-738.124	-340.188	0	-212.412	57.636	-1.404	-101.902	-142.94
Polar desert permafrost, low temp (University Valley)	230	7.7	0.01	1e-09	1e-09	1e-09	1e-09	0.82	0.000257	0.05	0.03	0.00909	1.99526e-08	0.0005	1e-09	1	1e-09		1	1	1	1	0.652447	1	0.898745	0.652447	1	0.898745	1	0.898745	0.382584	1			37.96	-3.41	2.04	8.42	-117.26	51.04	-79.63	-739.4	-349.41	0	-217.4	49.69	-7.61	-84.85	-146.42
Polar desert permafrost, high temp (University Valley)	270	7.7	0.02	1e-09	1e-09	1e-09	1e-09	0.82	0.00022	0.05	0.03	0.00909	1.99526e-08	0.0005	1e-09	1	1e-09		1	1	1	1	0.558786	1	0.864592	0.558786	1	0.864592	1	0.864592	0.269962	1			41.48	1.99	7.04	14.74	-121.74	57.04	-74.19	-738.52	-343.05	0	-213.96	55.17	-3.33	-96.61	-144.02
Hyperarid desert, low TP, high pH (Atacama)	267	9	0.3	1e-09	1e-09	1e-09	1e-09	1e-09	0.000378	0.001	0.1	0.00909	1e-09	0.0005	1e-09	1	1e-09		1	1	1	1	0.189699	1	0.659958	0.189699	1	0.659958	1	0.659958	0.0237491	1			41.216	1.585	6.665	14.266	-121.404	56.59	-74.598	-738.586	-343.527	0	-214.218	54.759	-3.651	-95.728	-144.2
Hyperarid desert, high TP, low pH (Atacama)	313	5	1.4	1e-09	1e-09	1e-09	1e-09	1e-09	0.000154	0.001	0.1	0.00909	1e-05	0.0005	1e-09	1	1e-09		1	1	1	1	0.0784154	1	0.529176	0.0784154	1	0.529176	1	0.529176	0.00325389	1			45.264	7.795	12.415	21.534	-126.556	63.49	-68.342	-737.574	-336.213	0	-210.262	61.061	1.271	-109.252	-141.44
Hypersaline Ice lake (Lake Vida)	260	6.2	4.16495	1.05e-05	1e-06	0.003885	0	0.000308	0	0.000904	0.058	0.00886	0	0	2.37e-05	1e-09	0		1	1	1	1	0.0427436	1	0.454693	0.0427436	1	0.454693	1	0.454693	0.000830732	1			40.6	0.64	5.79	13.16	-120.62	55.54	-75.55	-738.74	-344.64	0	-214.82	53.8	-4.4	-93.67	-144.62
